# Supplementary material for: Salicylic Acid and Jasmonic Acid Increase the Polysaccharide Production of Nostoc flagelliforme via the Regulation of the Intracellular NO Level
Source: Foods. 2023 Feb 21;12(5):915. doi: 10.3390/foods12050915 (PMC10001311; doi:10.3390/foods12050915)
Supplement: Supplementary file 1 [file foods-12-00915-s001.zip]

Archive with 1 entries (1 files):
- foods-2169752-supplementary.pdf
